# Supplementary material for: Haemodynamic Predictors of Early Aortic Growth in Uncomplicated Type B Dissection: A Cohort Study
Source: Interdiscip Cardiovasc Thorac Surg. 2026 Jul 8;41(7):ivag198. doi: 10.1093/icvts/ivag198 (PMC13408290; doi:10.1093/icvts/ivag198)
Supplement: ivag198_Supplementary_Data [file ivag198_supplementary_data.zip]

Archive with 2 entries (2 files):
- Supplementary_Materials_M1-M2.pdf
- Revised Supplementary Figures and Tables.docx
